# Supplementary material for: Characterization of the fungal community in the canopy air of the invasive plant Ageratina adenophora and its potential to cause plant diseases
Source: PLoS One. 2020 Mar 26;15(3):e0230822. doi: 10.1371/journal.pone.0230822 (PMC7098561; doi:10.1371/journal.pone.0230822)
Supplement: S2 Table — (XLSX) [file pone.0230822.s003.xlsx]

## Sheet: Subsampled OTUs table
Group	HC-YL1	HC-YL2	HC-YL3	LC-YL1	LC-YL2	LC-YL3	HC-KM1	HC-KM2	HC-KM3	LC-KM1	LC-KM2	LC-KM3	microbial taxonomy
OTU1	0	0	0	0	0	0	0	0	198	0	0	0	Fungi(100)	p__Ascomycota(100)	c__Sordariomycetes(99)	o__Hypocreales(99)	f__Hypocreales_fam_Incertae_sedis(89)	g__Acremonium(89)	unclassified
OTU2	0	324	0	0	4	0	0	0	0	0	0	0	Fungi(100)	p__Ascomycota(100)	c__Sordariomycetes(100)	o__Hypocreales(100)	f__Stachybotryaceae(100)	unclassified	unclassified
OTU4	0	0	0	0	1	0	0	0	137	0	0	0	Fungi(100)	p__Ascomycota(100)	c__Saccharomycetes(100)	o__Saccharomycetales(100)	f__Phaffomycetaceae(100)	g__Wickerhamomyces(100)	s__Wickerhamomyces_anomalus(100)
OTU5	0	51	1147	0	22	0	0	0	0	0	17	7	Fungi(100)	p__Basidiomycota(100)	c__Tremellomycetes(100)	o__Filobasidiales(100)	f__Filobasidiaceae(100)	g__Filobasidium(100)	s__Filobasidium_sp(87)
OTU6	300	0	0	0	0	0	0	0	0	0	0	0	Fungi(100)	p__Ascomycota(100)	c__Dothideomycetes(100)	o__Pleosporales(100)	f__Torulaceae(96)	g__Torula(96)	s__Torula_sp(91)
OTU8	0	0	1	0	0	0	0	0	0	0	0	0	Fungi(100)	p__Ascomycota(100)	c__Eurotiomycetes(100)	o__Eurotiales(100)	f__Aspergillaceae(100)	g__Penicillium(100)	unclassified
OTU11	0	56	0	1	18	1970	84	1928	0	0	7907	2	Fungi(100)	p__Ascomycota(100)	c__Dothideomycetes(100)	o__Pleosporales(100)	f__Didymellaceae(83)	unclassified	unclassified
OTU14	0	42	0	0	152	554	0	0	0	0	90	156	Fungi(100)	p__Ascomycota(100)	c__Dothideomycetes(100)	o__Pleosporales(100)	f__Didymellaceae(100)	unclassified	unclassified
OTU15	0	0	0	18	0	0	0	0	0	0	0	0	Fungi(100)	p__Ascomycota(100)	c__Sordariomycetes(100)	o__Hypocreales(100)	f__Nectriaceae(100)	unclassified	unclassified
OTU18	0	0	0	0	0	0	87	0	0	0	0	0	Fungi(100)	p__Ascomycota(100)	c__Dothideomycetes(100)	o__Pleosporales(100)	f__Periconiaceae(100)	g__Periconia(95)	unclassified
OTU19	0	0	0	0	0	0	0	235	0	0	0	0	Fungi(100)	p__Basidiomycota(100)	c__Agaricomycetes(100)	o__Polyporales(100)	f__Coriolaceae(100)	g__Trametes(100)	s__Trametes_versicolor(100)
OTU20	0	0	0	0	0	0	0	0	0	0	6	0	Fungi(100)	p__Ascomycota(98)	c__Dothideomycetes(95)	o__Pleosporales(93)	unclassified	unclassified	unclassified
OTU21	0	6	0	0	0	0	0	0	0	0	6	0	Fungi(100)	p__Ascomycota(100)	c__Dothideomycetes(100)	o__Pleosporales(100)	f__Phaeosphaeriaceae(100)	g__Paraphoma(100)	s__Paraphoma_chrysanthemicola(100)
OTU22	0	297	0	0	0	0	0	0	13645	0	0	0	Fungi(100)	p__Ascomycota(100)	c__Sordariomycetes(100)	o__Hypocreales(100)	f__Cordycipitaceae(100)	g__Lecanicillium(100)	s__Lecanicillium_aphanocladii(95)
OTU24	0	39	0	531	0	0	0	0	0	0	2	0	Fungi(100)	p__Ascomycota(100)	c__Dothideomycetes(100)	o__Pleosporales(99)	unclassified	unclassified	unclassified
OTU27	0	0	0	0	0	147	0	0	0	0	0	0	Fungi(100)	p__Ascomycota(100)	c__Sordariomycetes(100)	o__Glomerellales(100)	f__Plectosphaerellaceae(100)	g__Gibellulopsis(100)	unclassified
OTU28	0	0	0	0	0	0	55	0	0	0	0	0	Fungi(100)	p__Basidiomycota(100)	c__Agaricostilbomycetes(100)	o__Agaricostilbales(100)	f__Kondoaceae(100)	g__Kondoa(100)	s__Kondoa_yuccicola(100)
OTU31	85	0	0	70	0	0	0	0	0	0	0	0	Fungi(100)	p__Ascomycota(100)	c__Sordariomycetes(100)	o__Hypocreales(99)	f__Bionectriaceae(91)	g__Hydropisphaera(89)	s__Hydropisphaera_erubescens(89)
OTU35	183	0	0	254	0	97	0	0	0	0	0	0	Fungi(100)	p__Ascomycota(100)	c__Sordariomycetes(100)	o__Glomerellales(99)	f__Plectosphaerellaceae(99)	g__Chordomyces(97)	s__Chordomyces_antarcticus(97)
OTU37	0	0	0	47	16	0	0	0	0	0	0	0	Fungi(100)	p__Basidiomycota(100)	unclassified	unclassified	unclassified	unclassified	unclassified
OTU41	0	0	0	0	0	0	0	0	0	0	9	0	Fungi(100)	p__Ascomycota(100)	c__Dothideomycetes(100)	o__Pleosporales(100)	f__Coniothyriaceae(96)	g__Coniothyrium(96)	s__Coniothyrium_sidae(96)
OTU42	0	11	0	0	0	0	0	0	0	0	0	0	Fungi(100)	p__Ascomycota(100)	c__Sordariomycetes(100)	o__Hypocreales(100)	f__Tilachlidiaceae(100)	g__unclassified_Tilachlidiaceae(100)	s__Tilachlidiaceae_sp(100)
OTU43	0	0	0	0	0	1	0	0	0	0	58	0	Fungi(100)	p__Ascomycota(100)	c__Dothideomycetes(100)	o__Pleosporales(99)	f__Didymellaceae(99)	g__Epicoccum(94)	s__Epicoccum_plurivorum(94)
OTU44	0	0	0	0	0	0	0	0	0	0	0	5	Fungi(100)	p__Ascomycota(100)	c__Dothideomycetes(100)	o__Venturiales(100)	f__Sympoventuriaceae(100)	g__Fusicladium(100)	s__Fusicladium_africanum(100)
OTU45	0	125	0	0	0	0	0	0	0	0	0	0	Fungi(100)	p__Ascomycota(100)	c__Sordariomycetes(100)	o__Hypocreales(100)	f__Ophiocordycipitaceae(97)	g__Purpureocillium(88)	s__Purpureocillium_lilacinum(88)
OTU47	0	0	0	0	0	0	0	0	0	0	7	0	Fungi(100)	p__Ascomycota(100)	c__Sordariomycetes(100)	o__Xylariales(100)	unclassified	unclassified	unclassified
OTU48	0	1	0	0	1	0	0	0	0	0	0	6	Fungi(100)	p__Ascomycota(100)	c__Dothideomycetes(100)	o__Capnodiales(100)	unclassified	unclassified	unclassified
OTU49	0	0	0	0	0	6	0	0	0	0	0	0	Fungi(100)	p__Basidiomycota(100)	c__Tremellomycetes(100)	o__Cystofilobasidiales(100)	unclassified	unclassified	unclassified
OTU52	0	16	0	0	0	0	0	0	0	0	0	0	Fungi(100)	p__Ascomycota(100)	c__Dothideomycetes(100)	o__Pleosporales(100)	f__Didymellaceae(100)	g__Phoma(97)	s__Phoma_omnivirens(92)
OTU53	0	3	0	0	0	0	0	0	0	0	0	0	Fungi(100)	p__Basidiomycota(100)	c__Cystobasidiomycetes(100)	o__Erythrobasidiales(100)	f__Erythrobasidiaceae(100)	g__Erythrobasidium(100)	unclassified
OTU54	0	0	0	0	0	0	83	0	0	1716	0	0	Fungi(100)	p__Ascomycota(100)	c__Sordariomycetes(100)	o__Trichosphaeriales(100)	f__Trichosphaeriaceae(91)	g__Nigrospora(91)	s__Nigrospora_oryzae(90)
OTU55	0	76	0	0	409	0	154	0	0	0	23	7178	Fungi(100)	p__Ascomycota(100)	c__Dothideomycetes(100)	o__Capnodiales(100)	f__Mycosphaerellaceae(100)	unclassified	unclassified
OTU56	0	1	0	0	0	0	0	0	0	0	9	0	Fungi(100)	p__Basidiomycota(100)	c__Microbotryomycetes(100)	o__Microbotryomycetes_ord_Incertae_sedis(100)	f__Microbotryomycetes_fam_Incertae_sedis(100)	g__Curvibasidium(100)	s__Curvibasidium_cygneicollum(86)
OTU60	70	0	0	0	0	0	0	0	0	0	0	0	Fungi(100)	p__Ascomycota(100)	c__Dothideomycetes(100)	o__Capnodiales(100)	f__Mycosphaerellaceae(100)	unclassified	unclassified
OTU63	0	0	0	0	1	0	0	0	0	0	0	30	Fungi(100)	p__Ascomycota(100)	c__Dothideomycetes(100)	o__Pleosporales(100)	f__Pleosporales_fam_Incertae_sedis(98)	g__Dokmaia(98)	s__Dokmaia_monthadangi(98)
OTU64	0	6	0	0	0	0	0	0	0	0	0	0	Fungi(100)	p__Ascomycota(100)	c__Dothideomycetes(100)	o__Capnodiales(100)	f__Mycosphaerellaceae(100)	g__Zasmidium(100)	s__Zasmidium_fructigenum(85)
OTU65	0	0	0	0	0	0	0	0	0	1373	0	0	Fungi(100)	p__Ascomycota(100)	c__Dothideomycetes(100)	o__Pleosporales(100)	f__Phaeosphaeriaceae(100)	g__Phaeosphaeria(88)	s__Phaeosphaeria_oryzae(88)
OTU71	0	0	0	0	0	0	31	0	0	0	0	0	Fungi(100)	p__Basidiomycota(100)	c__Agaricomycetes(100)	o__Polyporales(100)	f__Meruliaceae(100)	g__Ceriporia(100)	s__Ceriporia_lacerata(100)
OTU75	0	29	0	0	0	0	0	0	0	0	0	0	Fungi(100)	p__Ascomycota(100)	c__Sordariomycetes(100)	o__Hypocreales(100)	f__Cordycipitaceae(100)	g__Cordyceps(97)	s__Cordyceps_brongniartii(97)
OTU76	0	0	0	0	0	0	3	2	0	0	1	0	Fungi(100)	p__Ascomycota(100)	c__Dothideomycetes(100)	o__Pleosporales(100)	f__Periconiaceae(100)	g__Periconia(100)	s__Periconia_sp(87)
OTU78	0	0	0	0	0	0	0	0	0	1	0	0	Fungi(100)	p__Ascomycota(100)	c__Sordariomycetes(100)	o__Glomerellales(100)	f__Plectosphaerellaceae(99)	g__Plectosphaerella(99)	s__Plectosphaerella_cucumerina(80)
OTU79	92	41	0	0	17	0	52	0	158	0	0	0	Fungi(100)	p__Ascomycota(100)	c__Dothideomycetes(100)	o__Capnodiales(100)	f__Cladosporiaceae(100)	g__Cladosporium(100)	unclassified
OTU81	758	0	0	0	0	0	7	0	0	0	0	0	Fungi(100)	p__Ascomycota(100)	c__Sordariomycetes(100)	o__Hypocreales(100)	unclassified	unclassified	unclassified
OTU82	140	0	906	0	0	0	62	0	128	0	0	0	Fungi(100)	p__Ascomycota(100)	c__Eurotiomycetes(100)	o__Eurotiales(100)	f__Aspergillaceae(100)	g__Penicillium(100)	s__Penicillium_digitatum(100)
OTU85	0	0	0	0	0	0	0	0	0	0	15	0	Fungi(100)	p__Ascomycota(100)	c__Sordariomycetes(100)	o__Hypocreales(100)	f__Hypocreales_fam_Incertae_sedis(100)	g__Acremonium(100)	s__Acremonium_breve(100)
OTU86	0	0	0	0	0	0	0	0	0	0	0	1	Fungi(100)	p__Ascomycota(100)	c__Dothideomycetes(100)	o__Capnodiales(100)	f__Cladosporiaceae(100)	g__Cladosporium(100)	s__Cladosporium_aciculare(88)
OTU88	0	0	0	28	0	0	0	0	0	0	15	0	Fungi(100)	p__Ascomycota(100)	c__Dothideomycetes(100)	o__Capnodiales(100)	f__Cladosporiaceae(100)	g__Cladosporium(100)	s__Cladosporium_aphidis(95)
OTU89	0	16	0	0	0	0	211	144	0	0	22	0	Fungi(100)	p__Ascomycota(100)	c__Dothideomycetes(100)	o__Capnodiales(100)	f__Cladosporiaceae(100)	g__Cladosporium(100)	s__Cladosporium_halotolerans(99)
OTU90	1	1142	1540	83	873	1617	0	0	3	4	0	0	Fungi(100)	p__Ascomycota(100)	c__Dothideomycetes(100)	o__Pleosporales(88)	f__Didymellaceae(88)	g__Epicoccum(86)	s__Epicoccum_nigrum(82)
OTU91	0	0	0	0	0	0	0	0	0	0	4	0	Fungi(100)	p__Ascomycota(100)	c__Dothideomycetes(100)	o__Dothideales(100)	f__Dothioraceae(93)	g__Kabatina(92)	s__Kabatina_sp(92)
OTU92	0	0	0	0	0	0	7	0	0	0	0	0	Fungi(100)	p__Ascomycota(100)	c__Eurotiomycetes(100)	o__Eurotiales(100)	f__Aspergillaceae(100)	g__Aspergillus(100)	s__Aspergillus_penicillioides(100)
OTU95	0	0	0	0	130	0	155	0	0	0	0	0	Fungi(100)	p__Ascomycota(100)	c__Sordariomycetes(100)	o__Hypocreales(100)	f__Bionectriaceae(100)	g__Clonostachys(94)	s__Clonostachys_miodochialis(87)
OTU97	0	0	0	16	1	31	0	0	0	0	20	0	Fungi(100)	p__Ascomycota(100)	c__Dothideomycetes(100)	o__Pleosporales(95)	f__Didymellaceae(94)	unclassified	unclassified
OTU98	0	0	4	0	0	0	494	0	0	0	4	0	Fungi(100)	p__Ascomycota(100)	c__Dothideomycetes(100)	o__Capnodiales(100)	f__Cladosporiaceae(100)	g__Cladosporium(100)	s__Cladosporium_fusiforme(91)
OTU99	76	0	0	0	0	0	0	0	0	0	0	0	Fungi(100)	p__Ascomycota(100)	c__Sordariomycetes(100)	unclassified	unclassified	unclassified	unclassified
OTU101	0	35	0	0	88	0	0	1	0	0	0	0	Fungi(100)	p__Ascomycota(100)	c__Dothideomycetes(100)	o__Pleosporales(100)	f__Periconiaceae(100)	g__Periconia(99)	s__Periconia_sp(95)
OTU103	0	0	0	0	0	0	0	274	0	0	0	0	Fungi(100)	p__Ascomycota(100)	c__Sordariomycetes(100)	o__Hypocreales(100)	f__Nectriaceae(100)	g__Fusarium(100)	unclassified
OTU106	0	0	0	5	0	0	0	0	0	0	0	0	Fungi(100)	p__Ascomycota(100)	c__Sordariomycetes(100)	o__Sordariales(100)	f__Chaetomiaceae(100)	g__Chaetomium(100)	unclassified
OTU107	0	0	0	0	70	0	0	0	0	0	0	0	Fungi(100)	p__Ascomycota(100)	c__Dothideomycetes(100)	unclassified	unclassified	unclassified	unclassified
OTU109	0	0	0	0	0	0	0	509	0	0	0	0	Fungi(100)	p__Ascomycota(100)	c__Dothideomycetes(100)	o__Pleosporales(100)	f__Corynesporascaceae(100)	g__Corynespora(100)	s__Corynespora_cassiicola(100)
OTU110	221	42	0	0	3	0	0	0	0	0	0	0	Fungi(100)	p__Basidiomycota(100)	c__Tremellomycetes(100)	o__Tremellales(100)	f__Bulleribasidiaceae(100)	g__Vishniacozyma(100)	s__Vishniacozyma_sp(86)
OTU111	0	0	0	0	0	0	0	0	0	0	0	45	Fungi(100)	p__Basidiomycota(100)	c__Tremellomycetes(100)	o__Tremellales(100)	f__Bulleribasidiaceae(100)	g__Vishniacozyma(100)	unclassified
OTU112	0	0	0	0	4	0	0	0	0	0	45	0	Fungi(100)	p__Ascomycota(100)	c__Leotiomycetes(100)	o__Helotiales(100)	f__Sclerotiniaceae(100)	g__Botrytis(88)	unclassified
OTU113	0	2	0	0	0	0	0	0	0	0	0	0	Fungi(100)	p__Ascomycota(100)	c__Eurotiomycetes(100)	o__Eurotiales(100)	f__Thermoascaceae(100)	g__Thermoascus(100)	s__Thermoascus_aurantiacus(100)
OTU115	0	0	0	0	0	0	0	0	0	0	0	46	Fungi(100)	p__Ascomycota(100)	c__Dothideomycetes(100)	o__Pleosporales(100)	f__Torulaceae(100)	g__Torula(100)	s__Torula_masonii(100)
OTU117	764	2624	0	29	1043	0	692	257	12	1804	49	252	Fungi(100)	p__Ascomycota(100)	c__Dothideomycetes(100)	o__Pleosporales(100)	f__Pleosporaceae(100)	g__Alternaria(100)	s__Alternaria_tenuissima(83)
OTU118	0	5	0	0	0	0	0	0	0	0	0	0	Fungi(100)	p__Ascomycota(100)	c__Dothideomycetes(100)	o__Pleosporales(100)	f__Lophiostomataceae(91)	g__Lophiostoma(91)	s__Lophiostoma_corticola(90)
OTU120	0	14	0	0	3	0	0	0	0	0	0	0	Fungi(100)	p__Ascomycota(100)	c__Sordariomycetes(100)	o__Hypocreales(100)	f__Hypocreales_fam_Incertae_sedis(100)	g__Acremonium(100)	s__Acremonium_rutilum(100)
OTU121	0	0	0	0	7	0	0	0	0	0	0	0	Fungi(100)	p__Basidiomycota(100)	c__Cystobasidiomycetes(100)	o__Cystobasidiomycetes_ord_Incertae_sedis(100)	f__Symmetrosporaceae(100)	g__Symmetrospora(100)	s__Symmetrospora_symmetrica(92)
OTU123	0	0	0	0	0	0	0	0	0	0	0	9	Fungi(100)	p__Ascomycota(100)	c__Dothideomycetes(100)	o__Pleosporales(100)	unclassified	unclassified	unclassified
OTU127	87	0	0	0	0	406	0	0	0	0	0	0	Fungi(100)	p__Ascomycota(100)	c__Eurotiomycetes(100)	o__Eurotiales(100)	f__Aspergillaceae(100)	g__Penicillium(100)	unclassified
OTU132	0	0	0	0	0	0	0	0	0	0	11	32	Fungi(100)	p__Ascomycota(100)	c__Dothideomycetes(100)	o__Capnodiales(100)	f__Cladosporiaceae(100)	g__Cladosporium(100)	s__Cladosporium_austrohemisphaericum(97)
OTU133	0	0	0	0	0	0	12	0	0	0	0	0	Fungi(100)	p__Ascomycota(100)	c__Sordariomycetes(100)	o__Sordariales(100)	f__Chaetomiaceae(100)	g__Trichocladium(100)	s__Trichocladium_asperum(100)
OTU134	65	0	0	0	0	0	0	0	0	0	0	0	Fungi(100)	p__Ascomycota(100)	c__Dothideomycetes(100)	o__Pleosporales(100)	f__Torulaceae(100)	g__Torula(100)	s__Torula_masonii(98)
OTU136	0	0	0	0	0	0	75	0	0	0	0	0	Fungi(100)	p__Ascomycota(100)	c__Sordariomycetes(98)	o__Magnaporthales(93)	f__Magnaporthaceae(93)	unclassified	unclassified
OTU137	0	0	0	0	0	0	3	0	0	0	0	1	Fungi(100)	p__Ascomycota(100)	c__Sordariomycetes(100)	o__Hypocreales(100)	f__Hypocreales_fam_Incertae_sedis(100)	g__Sarocladium(100)	unclassified
OTU139	0	0	0	0	0	0	0	0	0	0	1	0	Fungi(100)	p__Basidiomycota(100)	c__Tremellomycetes(100)	o__Filobasidiales(100)	f__Filobasidiaceae(100)	g__Filobasidium(100)	s__Filobasidium_oeirense(100)
OTU140	0	0	0	14161	0	0	0	0	0	0	0	110	Fungi(100)	p__Ascomycota(100)	c__Dothideomycetes(100)	o__Pleosporales(100)	unclassified	unclassified	unclassified
OTU143	0	0	0	0	0	0	0	0	0	0	11	0	Fungi(100)	p__Basidiomycota(100)	c__Agaricomycetes(100)	o__Agaricales(100)	f__Schizophyllaceae(100)	g__Schizophyllum(100)	s__Schizophyllum_radiatum(89)
OTU149	0	4	0	0	0	0	0	0	0	0	0	0	Fungi(100)	p__Basidiomycota(100)	c__Cystobasidiomycetes(100)	o__Cystobasidiomycetes_ord_Incertae_sedis(100)	f__Buckleyzymaceae(100)	g__Buckleyzyma(100)	s__Buckleyzyma_sp(82)
OTU150	0	0	0	0	0	0	0	434	0	0	0	0	Fungi(100)	p__Ascomycota(100)	c__Dothideomycetes(100)	o__Pleosporales(100)	f__Didymellaceae(100)	unclassified	unclassified
OTU152	0	0	0	0	0	0	0	0	7	0	0	3	Fungi(100)	p__Ascomycota(100)	c__Dothideomycetes(100)	o__Pleosporales(100)	f__Pleosporaceae(100)	unclassified	unclassified
OTU155	0	0	0	4	0	0	164	0	0	0	0	0	Fungi(100)	p__Ascomycota(100)	c__Eurotiomycetes(100)	o__Eurotiales(100)	f__Aspergillaceae(100)	g__Aspergillus(100)	s__Aspergillus_penicillioides(100)
OTU157	0	0	1568	0	0	0	0	0	0	1163	0	0	Fungi(100)	p__Ascomycota(100)	c__Eurotiomycetes(100)	o__Eurotiales(100)	f__Aspergillaceae(100)	g__Aspergillus(100)	unclassified
OTU158	4	147	0	0	788	0	0	4	3	35	5	1	Fungi(100)	p__Ascomycota(100)	c__Sordariomycetes(100)	o__Hypocreales(100)	f__Nectriaceae(100)	g__Gibberella(85)	s__Gibberella_intricans(85)
OTU159	0	0	0	0	0	0	0	0	0	1550	0	0	Fungi(100)	p__Ascomycota(100)	c__Dothideomycetes(100)	o__Pleosporales(100)	f__Pleosporaceae(100)	g__Bipolaris(100)	unclassified
OTU160	0	4	0	0	0	0	0	0	0	0	0	0	Fungi(100)	p__Ascomycota(100)	c__Sordariomycetes(100)	o__Chaetosphaeriales(100)	f__Chaetosphaeriaceae(100)	g__Chloridium(100)	s__Chloridium_sp(100)
OTU163	110	1	103	0	4	0	0	0	0	1801	0	46	Fungi(100)	p__Ascomycota(100)	c__Sordariomycetes(100)	o__Sordariales(88)	f__Cephalothecaceae(88)	g__Phialemonium(88)	s__Phialemonium_dimorphosporum(88)
OTU167	0	0	0	0	0	0	0	0	0	0	0	9	Fungi(100)	p__Ascomycota(100)	c__Sordariomycetes(100)	o__Hypocreales(100)	f__Nectriaceae(99)	g__Fusarium(93)	s__Fusarium_nelsonii(87)
OTU168	0	18	0	0	17	0	0	2	0	0	0	0	Fungi(100)	p__Ascomycota(100)	c__Dothideomycetes(100)	o__Pleosporales(100)	f__Periconiaceae(100)	g__Periconia(100)	unclassified
OTU169	0	0	0	0	0	1555	0	0	0	0	0	0	Fungi(100)	p__Ascomycota(100)	c__Sordariomycetes(100)	o__Xylariales(100)	f__Sporocadaceae(98)	g__Neopestalotiopsis(88)	s__Neopestalotiopsis_protearum(85)
OTU172	0	0	0	0	55	0	0	0	0	0	0	0	Fungi(100)	p__Ascomycota(100)	c__Dothideomycetes(100)	o__Pleosporales(100)	f__Pleosporaceae(100)	g__Alternaria(100)	s__Alternaria_dauci(91)
OTU177	0	3	0	0	0	0	0	0	0	0	0	0	Fungi(99)	p__Basidiomycota(90)	c__Tremellomycetes(80)	unclassified	unclassified	unclassified	unclassified
OTU181	0	3	0	15	4	0	0	0	0	0	0	0	Fungi(100)	p__Ascomycota(100)	c__Dothideomycetes(100)	o__Pleosporales(100)	f__Phaeosphaeriaceae(100)	g__Paraphoma(99)	s__Paraphoma_sp(88)
OTU182	0	0	0	0	0	0	0	131	0	0	0	0	Fungi(100)	p__Basidiomycota(100)	c__Agaricomycetes(100)	o__Polyporales(100)	f__Meruliaceae(100)	g__Terana(100)	s__Terana_coerulea(100)
OTU184	494	30	0	0	467	0	519	0	0	0	12	625	Fungi(100)	p__Ascomycota(100)	c__Dothideomycetes(100)	o__Capnodiales(100)	f__Cladosporiaceae(100)	g__Rachicladosporium(100)	s__Rachicladosporium_sp(100)
OTU189	0	0	0	2	0	0	0	0	0	0	0	0	Fungi(100)	p__Basidiomycota(100)	c__Microbotryomycetes(100)	o__Sporidiobolales(100)	f__Sporidiobolaceae(100)	g__Rhodotorula(100)	s__Rhodotorula_diobovata(100)
OTU190	0	0	0	0	0	0	0	0	0	0	24	0	Fungi(100)	p__Ascomycota(100)	c__Leotiomycetes(97)	o__Helotiales(97)	unclassified	unclassified	unclassified
OTU191	0	0	0	0	0	31	0	0	0	0	0	0	Fungi(100)	p__Ascomycota(100)	c__Eurotiomycetes(100)	o__Eurotiales(100)	f__Aspergillaceae(100)	g__Aspergillus(100)	s__Aspergillus_amstelodami(99)
OTU194	0	0	0	0	0	0	0	0	0	0	5	0	Fungi(100)	p__Ascomycota(100)	c__Dothideomycetes(100)	o__Capnodiales(100)	f__Cladosporiaceae(100)	g__Cladosporium(100)	s__Cladosporium_sphaerospermum(91)
OTU195	0	37	0	0	49	1	0	0	0	0	20	8	Fungi(100)	p__Ascomycota(100)	c__Dothideomycetes(100)	o__Pleosporales(100)	f__Didymellaceae(100)	g__Epicoccum(100)	s__Epicoccum_sorghinum(100)
OTU197	0	0	0	0	5	0	0	0	0	0	0	0	Fungi(100)	p__Ascomycota(100)	c__Sordariomycetes(100)	o__Hypocreales(100)	f__Stachybotryaceae(100)	g__Alfaria(97)	s__Alfaria_terrestris(97)
OTU198	0	2	0	0	3	0	0	0	0	0	0	0	Fungi(100)	p__Ascomycota(100)	c__Dothideomycetes(100)	o__Pleosporales(100)	unclassified	unclassified	unclassified
OTU200	0	0	0	6	0	0	0	0	0	0	0	0	Fungi(100)	p__Ascomycota(100)	c__Eurotiomycetes(100)	o__Eurotiales(100)	f__Aspergillaceae(100)	g__Penicillium(100)	s__Penicillium_jiangxiense(97)
OTU202	0	1177	0	0	279	0	3	9	9	17	9	3	Fungi(100)	p__Ascomycota(100)	c__Sordariomycetes(100)	o__Hypocreales(100)	f__Nectriaceae(100)	g__Fusarium(100)	s__Fusarium_concentricum(92)
OTU206	0	0	0	18	0	0	0	0	0	0	0	0	Fungi(100)	p__Ascomycota(100)	c__Sordariomycetes(100)	o__Hypocreales(100)	f__Hypocreales_fam_Incertae_sedis(100)	g__Acremonium(100)	s__Acremonium_alternatum(95)
OTU210	0	0	0	0	0	0	0	0	0	0	17	0	Fungi(100)	p__Ascomycota(100)	c__Sordariomycetes(100)	o__Glomerellales(100)	f__Plectosphaerellaceae(100)	g__Lectera(100)	s__Lectera_sp(84)
OTU212	0	5	0	0	0	0	0	0	0	0	0	0	Fungi(100)	p__Ascomycota(96)	c__Archaeorhizomycetes(94)	unclassified	unclassified	unclassified	unclassified
OTU214	62	0	0	0	0	399	0	0	0	0	0	0	Fungi(100)	p__Ascomycota(100)	c__Eurotiomycetes(100)	o__Eurotiales(100)	f__Aspergillaceae(100)	g__Penicillium(100)	unclassified
OTU216	0	0	0	0	217	0	0	0	0	0	0	0	Fungi(100)	p__Ascomycota(100)	c__Sordariomycetes(100)	o__Hypocreales(100)	f__Stachybotryaceae(100)	g__Albifimbria(100)	s__Albifimbria_verrucaria(100)
OTU218	0	0	0	0	5	0	85	0	0	0	0	0	Fungi(100)	p__Ascomycota(100)	c__Dothideomycetes(100)	o__Pleosporales(80)	unclassified	unclassified	unclassified
OTU219	0	0	0	0	0	0	0	0	0	0	9	0	Fungi(100)	p__Ascomycota(100)	c__Sordariomycetes(100)	o__Hypocreales(100)	f__Cordycipitaceae(100)	g__Beauveria(100)	s__Beauveria_bassiana(98)
OTU226	0	11	0	0	0	0	0	0	0	0	0	0	Fungi(100)	p__Ascomycota(100)	c__Sordariomycetes(100)	o__Hypocreales(100)	f__Ophiocordycipitaceae(100)	g__Purpureocillium(100)	unclassified
OTU228	0	41	0	1134	8	0	0	0	0	1	0	0	Fungi(100)	p__Ascomycota(100)	c__Dothideomycetes(100)	o__Pleosporales(100)	f__Periconiaceae(100)	g__Periconia(100)	s__Periconia_byssoides(100)
OTU229	0	0	0	0	0	0	0	0	0	0	34	0	Fungi(100)	p__Ascomycota(100)	c__Leotiomycetes(95)	o__Helotiales(91)	unclassified	unclassified	unclassified
OTU231	2311	2475	160	5	934	2490	0	1	0	3195	2	305	Fungi(100)	p__Ascomycota(100)	c__Dothideomycetes(100)	unclassified	unclassified	unclassified	unclassified
OTU232	0	0	0	0	0	0	0	0	0	0	30	0	Fungi(100)	p__Ascomycota(100)	c__Dothideomycetes(100)	o__Pleosporales(100)	f__Didymosphaeriaceae(100)	g__Paraphaeosphaeria(100)	s__Paraphaeosphaeria_michotii(100)
OTU234	0	0	0	0	13	0	0	0	0	0	0	0	Fungi(100)	p__Ascomycota(100)	c__Sordariomycetes(96)	o__Hypocreales(95)	unclassified	unclassified	unclassified
OTU235	253	0	0	0	0	0	0	0	0	0	0	0	Fungi(100)	p__Ascomycota(100)	c__Eurotiomycetes(100)	o__Eurotiales(100)	f__Aspergillaceae(100)	g__Penicillium(100)	s__Penicillium_ochrochloron(92)
OTU236	96	180	0	0	44	0	1	0	0	1	0	0	Fungi(100)	p__Ascomycota(99)	c__Dothideomycetes(97)	o__Pleosporales(96)	f__Periconiaceae(92)	g__Periconia(89)	unclassified
OTU237	637	61	0	0	0	0	373	247	0	0	2	0	Fungi(100)	p__Ascomycota(100)	c__Eurotiomycetes(100)	o__Eurotiales(100)	f__Aspergillaceae(100)	g__Penicillium(100)	unclassified
OTU238	0	3	0	0	0	0	0	0	0	0	0	0	Fungi(100)	p__Ascomycota(100)	c__Sordariomycetes(100)	o__Myrmecridiales(100)	f__Myrmecridiaceae(100)	g__Myrmecridium(100)	s__Myrmecridium_schulzeri(92)
OTU239	0	0	490	0	0	0	0	0	0	0	0	0	Fungi(100)	p__Ascomycota(100)	c__Sordariomycetes(100)	o__Hypocreales(100)	f__Hypocreales_fam_Incertae_sedis(100)	g__Trichothecium(100)	s__Trichothecium_roseum(100)
OTU243	0	0	0	0	4	0	0	0	0	0	0	0	Fungi(100)	p__Ascomycota(100)	c__Dothideomycetes(100)	o__Capnodiales(100)	f__Cladosporiaceae(89)	g__Cladosporium(86)	unclassified
OTU244	0	0	0	0	33	0	0	0	0	0	0	1	Fungi(100)	p__Ascomycota(100)	c__Sordariomycetes(100)	o__Xylariales(100)	f__Microdochiaceae(100)	g__Microdochium(100)	s__Microdochium_lycopodinum(83)
OTU246	0	4	0	0	2	0	0	0	0	0	11	0	Fungi(100)	p__Ascomycota(100)	c__Sordariomycetes(100)	o__Hypocreales(100)	f__Hypocreales_fam_Incertae_sedis(100)	g__Sarocladium(100)	s__Sarocladium_bacillisporum(100)
OTU247	0	5	0	0	0	0	0	0	0	0	0	0	Fungi(100)	p__Ascomycota(100)	c__Dothideomycetes(100)	o__Pleosporales(100)	f__Leptosphaeriaceae(100)	g__Leptosphaeria(100)	s__Leptosphaeria_sclerotioides(95)
OTU250	0	0	0	0	59	0	0	0	0	0	0	0	Fungi(100)	p__Ascomycota(100)	c__Dothideomycetes(100)	o__Pleosporales(100)	f__Pleosporaceae(100)	g__Pyrenophora(100)	s__Pyrenophora_graminea(99)
OTU252	0	0	0	0	0	0	59	0	0	0	0	0	Fungi(100)	p__Ascomycota(100)	c__Saccharomycetes(100)	o__Saccharomycetales(100)	f__Saccharomycetaceae(100)	g__Kazachstania(100)	s__Kazachstania_humilis(100)
OTU255	105	0	0	0	0	0	0	0	0	0	0	0	Fungi(100)	p__Ascomycota(100)	c__Pezizomycetes(100)	o__Pezizales(100)	f__Ascodesmidaceae(100)	g__Cephaliophora(100)	s__Cephaliophora_tropica(100)
OTU259	0	0	0	0	0	0	0	0	0	0	2	0	Fungi(100)	p__Ascomycota(100)	c__Sordariomycetes(100)	o__Hypocreales(100)	f__Nectriaceae(100)	unclassified	unclassified
OTU265	3	2	1	1	3	1	2	2	0	2	0	2	Fungi(100)	p__Ascomycota(100)	c__Dothideomycetes(100)	o__Capnodiales(100)	f__Cladosporiaceae(100)	g__Cladosporium(100)	unclassified
OTU268	0	0	0	0	0	0	153	0	0	0	0	0	Fungi(100)	p__Basidiomycota(100)	c__Cystobasidiomycetes(99)	o__Cystobasidiomycetes_ord_Incertae_sedis(99)	f__Buckleyzymaceae(99)	g__Buckleyzyma(99)	s__Buckleyzyma_salicina(99)
OTU276	0	7	0	0	0	0	0	0	0	0	0	0	Fungi(100)	p__Ascomycota(100)	c__Dothideomycetes(100)	o__Pleosporales(100)	f__Didymosphaeriaceae(100)	g__Paraconiothyrium(100)	s__Paraconiothyrium_sp(100)
OTU280	260	34	0	0	0	0	0	0	0	0	11	0	Fungi(100)	p__Ascomycota(100)	c__Dothideomycetes(100)	o__Capnodiales(100)	f__Mycosphaerellaceae(100)	g__Cercospora(96)	unclassified
OTU281	1122	0	0	11	3	89	592	0	0	0	8	306	Fungi(100)	p__Ascomycota(100)	c__Dothideomycetes(100)	o__Dothideales(100)	f__Aureobasidiaceae(89)	g__Aureobasidium(89)	s__Aureobasidium_leucospermi(85)
OTU282	0	0	0	1	0	0	0	0	0	0	0	0	Fungi(100)	p__Ascomycota(100)	c__Dothideomycetes(100)	o__Capnodiales(100)	f__Cladosporiaceae(100)	g__Toxicocladosporium(100)	unclassified
OTU287	16441	20506	21658	10466	15627	20708	25637	24689	3463	17613	21328	20615	Fungi(100)	p__Ascomycota(100)	c__Dothideomycetes(100)	o__Capnodiales(100)	f__Cladosporiaceae(100)	g__Cladosporium(100)	unclassified
OTU288	260	0	0	0	0	0	0	0	0	0	0	0	Fungi(100)	p__Ascomycota(100)	c__Dothideomycetes(100)	o__Pleosporales(100)	f__Phaeosphaeriaceae(100)	g__Phaeosphaeriopsis(100)	s__Phaeosphaeriopsis_sp(100)
OTU290	0	0	0	0	0	0	0	0	0	0	11	0	Fungi(100)	p__Basidiomycota(100)	c__Tremellomycetes(100)	o__Cystofilobasidiales(100)	f__Cystofilobasidiaceae(100)	g__Cystofilobasidium(100)	s__Cystofilobasidium_capitatum(96)
OTU291	4960	0	0	0	0	0	0	0	0	0	60	0	Fungi(100)	p__Ascomycota(100)	c__Sordariomycetes(93)	o__Xylariales(93)	f__Microdochiaceae(93)	g__Microdochium(93)	s__Microdochium_fisheri(84)
OTU292	0	0	0	0	0	0	0	0	0	0	2	0	Fungi(100)	p__Ascomycota(100)	c__Dothideomycetes(99)	o__Pleosporales(99)	f__Periconiaceae(99)	g__Periconia(98)	unclassified
OTU293	0	0	0	0	0	0	0	0	0	0	14	0	Fungi(100)	p__Ascomycota(100)	c__Leotiomycetes(100)	o__Helotiales(100)	f__Helotiaceae(100)	g__Articulospora(100)	unclassified
OTU294	0	0	0	0	0	0	0	367	0	0	0	0	Fungi(100)	p__Ascomycota(98)	c__Sordariomycetes(89)	unclassified	unclassified	unclassified	unclassified
OTU295	0	4	0	1	0	2	0	0	0	0	95	0	Fungi(100)	p__Ascomycota(100)	c__Dothideomycetes(100)	o__Pleosporales(100)	f__Didymellaceae(100)	g__Didymella(99)	unclassified
OTU298	0	0	0	0	2	0	0	0	0	0	0	0	Fungi(100)	p__Ascomycota(100)	c__Sordariomycetes(99)	o__Hypocreales(96)	unclassified	unclassified	unclassified
OTU299	0	0	0	0	0	0	208	0	0	0	0	0	Fungi(100)	p__Mortierellomycota(100)	c__Mortierellomycetes(100)	o__Mortierellales(100)	f__Mortierellaceae(100)	g__Mortierella(100)	s__Mortierella_fimbricystis(98)
OTU302	0	352	0	0	190	0	0	0	0	0	0	0	Fungi(100)	p__Ascomycota(100)	c__Dothideomycetes(100)	o__Pleosporales(100)	f__Periconiaceae(100)	g__Periconia(100)	s__Periconia_digitata(100)
OTU308	0	0	0	0	5	0	0	0	0	0	0	0	Fungi(100)	p__Ascomycota(100)	c__Sordariomycetes(100)	o__Myrmecridiales(100)	f__Myrmecridiaceae(100)	g__Myrmecridium(100)	unclassified
OTU310	0	0	0	0	0	223	0	0	0	0	0	0	Fungi(100)	p__Basidiomycota(100)	c__Microbotryomycetes(100)	o__Leucosporidiales(100)	f__Leucosporidiaceae(100)	g__Leucosporidium(100)	unclassified
OTU311	0	0	0	0	0	0	0	180	0	0	123	0	Fungi(100)	p__Basidiomycota(100)	c__Microbotryomycetes(100)	o__Sporidiobolales(100)	f__Sporidiobolaceae(100)	g__Rhodotorula(100)	s__Rhodotorula_babjevae(99)
OTU314	0	0	0	0	13	0	0	0	0	0	0	0	Fungi(100)	p__Ascomycota(100)	c__Sordariomycetes(100)	o__Hypocreales(100)	f__Stachybotryaceae(100)	g__Cymostachys(92)	s__Cymostachys_coffeicola(91)
OTU315	0	0	0	0	41	0	0	0	0	0	0	0	Fungi(100)	p__Ascomycota(100)	c__Sordariomycetes(100)	o__Hypocreales(100)	f__Hypocreales_fam_Incertae_sedis(100)	g__Acremonium(100)	s__Acremonium_fusidioides(100)
OTU316	0	0	0	272	0	0	0	0	0	0	0	131	Fungi(100)	p__Ascomycota(100)	c__Dothideomycetes(100)	o__Pleosporales(100)	unclassified	unclassified	unclassified
OTU317	0	0	0	0	0	0	104	615	0	0	0	41	Fungi(100)	p__Basidiomycota(97)	c__Agaricomycetes(91)	unclassified	unclassified	unclassified	unclassified
OTU318	0	10	0	0	0	0	0	0	0	0	0	148	Fungi(100)	p__Basidiomycota(100)	c__Tremellomycetes(100)	o__Tremellales(100)	f__Rhynchogastremataceae(85)	g__Papiliotrema(85)	unclassified
OTU321	0	1	0	0	8	0	149	0	0	0	0	0	Fungi(100)	p__Ascomycota(100)	c__Dothideomycetes(100)	o__Capnodiales(100)	f__Cladosporiaceae(100)	g__Rachicladosporium(100)	s__Rachicladosporium_cboliae(98)
OTU323	0	0	0	0	5	0	0	0	0	0	0	0	Fungi(100)	p__Basidiomycota(100)	c__Tremellomycetes(100)	o__Tremellales(100)	f__Bulleribasidiaceae(100)	g__Hannaella(100)	s__Hannaella_oryzae(99)
OTU325	0	0	0	0	0	0	0	0	0	0	37	112	Fungi(100)	p__Ascomycota(100)	c__Sordariomycetes(100)	o__Hypocreales(100)	f__Nectriaceae(100)	g__Fusarium(91)	unclassified
OTU327	0	0	0	0	0	0	0	0	0	0	11	0	Fungi(100)	p__Ascomycota(100)	c__Dothideomycetes(97)	o__Capnodiales(92)	unclassified	unclassified	unclassified
OTU328	315	0	0	0	0	0	0	0	0	0	0	0	Fungi(100)	p__Ascomycota(100)	c__Sordariomycetes(100)	o__Hypocreales(100)	f__Hypocreales_fam_Incertae_sedis(99)	g__Sarocladium(99)	unclassified
OTU329	0	0	0	0	0	0	0	0	0	0	14	0	Fungi(100)	p__Ascomycota(89)	unclassified	unclassified	unclassified	unclassified	unclassified
OTU330	0	0	2735	0	0	0	0	0	0	0	0	0	Fungi(100)	p__Ascomycota(100)	c__Sordariomycetes(100)	o__Sordariales(100)	unclassified	unclassified	unclassified
OTU331	0	0	0	0	0	0	0	0	12602	0	0	0	Fungi(100)	p__Ascomycota(100)	c__Sordariomycetes(100)	o__Hypocreales(100)	f__Hypocreales_fam_Incertae_sedis(100)	g__Sarocladium(100)	s__Sarocladium_subulatum(88)
OTU333	0	0	0	0	0	0	0	0	0	0	0	80	Fungi(100)	p__Ascomycota(100)	c__Dothideomycetes(96)	o__Pleosporales(95)	f__Dictyosporiaceae(92)	g__Pseudocoleophoma(92)	unclassified
OTU335	0	0	0	0	0	0	0	235	0	0	0	0	Fungi(100)	p__Mortierellomycota(100)	c__Mortierellomycetes(100)	o__Mortierellales(100)	f__Mortierellaceae(100)	g__Mortierella(100)	s__Mortierella_elongata(100)
OTU337	0	0	0	0	0	0	0	0	1	0	29	0	Fungi(100)	p__Ascomycota(100)	c__Dothideomycetes(100)	o__Pleosporales(100)	unclassified	unclassified	unclassified
OTU340	0	0	0	0	0	0	0	0	0	0	0	7	Fungi(100)	p__Ascomycota(100)	c__Sordariomycetes(100)	o__Hypocreales(100)	f__Hypocreales_fam_Incertae_sedis(99)	g__Acremonium(99)	s__Acremonium_breve(99)
OTU341	0	0	0	0	0	0	0	85	0	0	0	0	Fungi(100)	p__Ascomycota(100)	c__Sordariomycetes(100)	o__Hypocreales(100)	f__Clavicipitaceae(100)	g__Metacordyceps(100)	s__Metacordyceps_chlamydosporia(100)
OTU342	37	79	63	112	25	48	56	25	10	98	61	53	Fungi(100)	p__Ascomycota(100)	c__Dothideomycetes(100)	o__Capnodiales(100)	f__Cladosporiaceae(100)	g__Cladosporium(100)	unclassified
OTU346	0	0	0	0	0	0	0	0	0	0	16	0	Fungi(100)	p__Ascomycota(100)	c__Dothideomycetes(100)	o__Capnodiales(100)	f__Cladosporiaceae(100)	g__Cladosporium(100)	s__Cladosporium_aggregatocicatricatum(98)
OTU348	0	55	0	3085	21	0	4	0	0	0	0	0	Fungi(100)	p__Ascomycota(100)	c__Sordariomycetes(100)	o__Hypocreales(100)	f__Hypocreales_fam_Incertae_sedis(100)	g__Sarocladium(100)	s__Sarocladium_strictum(82)
OTU351	0	0	0	0	11	0	0	0	0	0	0	0	Fungi(100)	p__Ascomycota(100)	c__Dothideomycetes(100)	o__Pleosporales(100)	f__Cucurbitariaceae(96)	g__Pyrenochaeta(96)	s__Pyrenochaeta_inflorescentiae(96)
OTU352	64	105	0	0	8569	0	0	0	0	2	12	0	Fungi(100)	p__Ascomycota(100)	c__Sordariomycetes(100)	o__Hypocreales(100)	f__Nectriaceae(100)	unclassified	unclassified
OTU353	0	0	0	0	0	0	0	0	0	0	13	0	Fungi(100)	p__Ascomycota(100)	c__Sordariomycetes(100)	o__Diaporthales(100)	f__Diaporthaceae(100)	g__Diaporthe(100)	unclassified
OTU354	0	0	0	0	0	0	0	0	0	0	9	0	Fungi(100)	p__Ascomycota(97)	c__Sordariomycetes(91)	o__Magnaporthales(89)	f__Magnaporthaceae(88)	unclassified	unclassified
OTU356	0	0	0	0	0	0	0	0	0	0	8	0	Fungi(100)	p__Ascomycota(100)	c__Taphrinomycetes(100)	o__Taphrinales(81)	unclassified	unclassified	unclassified
OTU361	0	6	0	0	0	0	0	0	0	0	0	0	Fungi(100)	p__Ascomycota(100)	c__Sordariomycetes(100)	o__Hypocreales(100)	f__Tilachlidiaceae(100)	g__Septofusidium(100)	s__Septofusidium_herbarum(100)
	30376	30376	30376	30376	30376	30376	30376	30376	30376	30376	30376	30376

## Sheet: Fungi isolation table
OTUs	Kingdom	Phylum	Class	Order	Family	Genus	Species	Number of isolation
cOTU1	k__Fungi(100)	p__Ascomycota(100)	c__Sordariomycetes(100)	o__Xylariales(100)	f__Apiosporaceae(100)	g__Apiospora(94)	s__Apiospora_montagnei(94)	12
cOTU2	k__Fungi(100)	p__Ascomycota(100)	c__Sordariomycetes(100)	o__Diaporthales(100)	f__Diaporthaceae(100)	g__Diaporthe(100)	s__Diaporthe_novem(100)	1
cOTU3	k__Fungi(100)	p__Ascomycota(100)	c__Sordariomycetes(100)	o__Glomerellales(100)	f__Glomerellaceae(100)	g__Colletotrichum(100)	s__Colletotrichum_clavatum(100)	6
cOTU4	k__Fungi(100)	p__Ascomycota(100)	c__Dothideomycetes(100)	o__Botryosphaeriales(100)	f__Botryosphaeriaceae(100)	g__Neofusicoccum(100)	s__Neofusicoccum_parvum(87)	1
cOTU5	k__Fungi(100)	p__Ascomycota(100)	c__Sordariomycetes(100)	o__Diaporthales(100)	f__Diaporthaceae(98)	g__Diaporthe(98)	unclassified	1
cOTU6	k__Fungi(100)	p__Ascomycota(100)	c__Sordariomycetes(100)	o__Glomerellales(100)	f__Glomerellaceae(100)	g__Colletotrichum(100)	unclassified	7
cOTU7	k__Fungi(100)	p__Ascomycota(100)	c__Sordariomycetes(100)	o__Xylariales(100)	f__Sporocadaceae(100)	unclassified	unclassified	1
cOTU8	k__Fungi(100)	p__Ascomycota(100)	c__Sordariomycetes(100)	o__Xylariales(100)	unclassified	unclassified	unclassified	1
cOTU9	k__Fungi(100)	p__Ascomycota(100)	c__Sordariomycetes(100)	o__Diaporthales(100)	f__Diaporthaceae(100)	g__Diaporthe(100)	s__Diaporthe_sojae(89)	4
cOTU10	k__Fungi(100)	p__Ascomycota(100)	c__Sordariomycetes(100)	o__Diaporthales(100)	f__Diaporthaceae(100)	g__Diaporthe(100)	unclassified	1
cOTU11	k__Fungi(100)	p__Ascomycota(100)	c__Sordariomycetes(100)	o__Glomerellales(100)	f__Glomerellaceae(100)	g__Colletotrichum(100)	s__Colletotrichum_cliviae(84)	1
cOTU12	k__Fungi(100)	p__Ascomycota(100)	c__Dothideomycetes(100)	o__Pleosporales(100)	f__Didymellaceae(100)	g__Stagonosporopsis(100)	s__Stagonosporopsis_cucurbitacearum(100)	1
cOTU13	k__Fungi(100)	p__Ascomycota(100)	c__Sordariomycetes(100)	o__Hypocreales(100)	f__Nectriaceae(100)	g__Gibberella(99)	s__Gibberella_avenacea(99)	1
cOTU14	k__Fungi(100)	p__Ascomycota(100)	c__Sordariomycetes(100)	o__Xylariales(100)	f__Xylariaceae(100)	g__Xylaria(100)	s__Xylaria_apiculata(100)	2
cOTU15	k__Fungi(100)	p__Ascomycota(100)	c__Dothideomycetes(100)	o__Pleosporales(100)	f__Pleosporaceae(100)	g__Alternaria(100)	unclassified	13
cOTU16	k__Fungi(100)	p__Ascomycota(100)	c__Sordariomycetes(100)	o__Hypocreales(100)	f__Nectriaceae(100)	g__Gibberella(100)	s__Gibberella_avenacea(84)	3
cOTU17	k__Fungi(100)	p__Ascomycota(100)	c__Dothideomycetes(100)	o__Pleosporales(89)	f__Didymellaceae(89)	g__Epicoccum(89)	s__Epicoccum_nigrum(86)	2
cOTU18	k__Fungi(100)	p__Ascomycota(100)	c__Sordariomycetes(100)	o__Xylariales(100)	f__Xylariaceae(100)	g__Nemania(100)	s__Nemania_diffusa(100)	4
cOTU19	k__Fungi(100)	p__Ascomycota(100)	c__Sordariomycetes(100)	o__Diaporthales(100)	f__Diaporthaceae(100)	g__Diaporthe(100)	s__Diaporthe_sojae(97)	1
cOTU20	k__Fungi(100)	p__Ascomycota(100)	c__Sordariomycetes(100)	o__Glomerellales(100)	f__Glomerellaceae(100)	g__Colletotrichum(100)	unclassified	43
cOTU21	k__Fungi(100)	p__Ascomycota(100)	c__Sordariomycetes(100)	o__Xylariales(100)	f__Sporocadaceae(81)	g__Pestalotiopsis(81)	unclassified	23
cOTU22	k__Fungi(100)	p__Ascomycota(100)	c__Dothideomycetes(100)	o__Pleosporales(100)	f__Periconiaceae(100)	g__Periconia(100)	s__Periconia_byssoides(100)	4
cOTU23	k__Fungi(100)	p__Ascomycota(100)	c__Sordariomycetes(100)	o__Glomerellales(100)	f__Glomerellaceae(100)	g__Colletotrichum(100)	s__Colletotrichum_cliviae(84)	1
cOTU24	k__Fungi(100)	p__Ascomycota(100)	c__Dothideomycetes(100)	o__Pleosporales(100)	f__Didymellaceae(100)	unclassified	unclassified	1
cOTU25	k__Fungi(100)	p__Ascomycota(100)	c__Sordariomycetes(100)	o__Sordariales(100)	f__Chaetomiaceae(100)	g__Chaetomium(100)	s__Chaetomium_globosum(100)	1
cOTU26	k__Fungi(100)	p__Ascomycota(100)	c__Dothideomycetes(100)	o__Pleosporales(97)	f__Didymellaceae(97)	unclassified	unclassified	1
cOTU27	k__Fungi(100)	p__Ascomycota(100)	c__Sordariomycetes(100)	o__Glomerellales(100)	f__Glomerellaceae(100)	g__Colletotrichum(100)	unclassified	3
cOTU28	k__Fungi(100)	p__Ascomycota(100)	c__Sordariomycetes(100)	o__Glomerellales(100)	f__Glomerellaceae(100)	g__Colletotrichum(100)	s__Colletotrichum_boninense(97)	4
cOTU29	k__Fungi(100)	p__Ascomycota(100)	c__Sordariomycetes(100)	o__Hypocreales(100)	f__Nectriaceae(100)	g__Gibberella(100)	s__Gibberella_pulicaris(100)	5
cOTU30	k__Fungi(100)	p__Ascomycota(100)	c__Sordariomycetes(100)	o__Xylariales(100)	f__Sporocadaceae(100)	g__Pestalotiopsis(100)	s__Pestalotiopsis_chamaeropis(89)	1
cOTU31	k__Fungi(100)	p__Ascomycota(100)	c__Sordariomycetes(100)	o__Trichosphaeriales(100)	f__Trichosphaeriaceae(98)	g__Nigrospora(98)	s__Nigrospora_sp(94)	1
cOTU32	k__Fungi(100)	p__Ascomycota(100)	c__Sordariomycetes(100)	o__Xylariales(100)	f__Xylariaceae(100)	unclassified	unclassified	13
cOTU33	k__Fungi(100)	p__Ascomycota(100)	c__Dothideomycetes(100)	o__Botryosphaeriales(100)	f__Botryosphaeriaceae(100)	g__Neofusicoccum(100)	s__Neofusicoccum_parvum(96)	7
cOTU34	k__Fungi(100)	p__Ascomycota(100)	c__Sordariomycetes(100)	o__Glomerellales(100)	f__Glomerellaceae(100)	g__Colletotrichum(100)	s__Colletotrichum_boninense(89)	13
cOTU35	k__Fungi(100)	p__Ascomycota(100)	c__Dothideomycetes(100)	o__Pleosporales(100)	f__Didymellaceae(100)	unclassified	unclassified	11
cOTU36	k__Fungi(100)	p__Ascomycota(100)	c__Dothideomycetes(100)	o__Pleosporales(100)	f__Didymellaceae(100)	g__Stagonosporopsis(100)	s__Stagonosporopsis_cucurbitacearum(96)	2
cOTU37	k__Fungi(100)	p__Ascomycota(100)	c__Dothideomycetes(100)	o__Pleosporales(100)	f__Didymellaceae(100)	unclassified	unclassified	43
cOTU38	k__Fungi(100)	p__Ascomycota(100)	c__Sordariomycetes(100)	o__Xylariales(100)	f__Xylariaceae(100)	g__Nemania(100)	s__Nemania_diffusa(100)	12
cOTU39	k__Fungi(100)	p__Ascomycota(100)	c__Sordariomycetes(100)	o__Glomerellales(100)	f__Plectosphaerellaceae(100)	g__Plectosphaerella(100)	unclassified	2
cOTU40	k__Fungi(100)	p__Basidiomycota(100)	c__Agaricomycetes(100)	o__Agaricales(100)	f__Cyphellaceae(100)	g__unclassified_Cyphellaceae(100)	s__Cyphellaceae_sp(100)	3
cOTU41	k__Fungi(100)	p__Ascomycota(100)	c__Sordariomycetes(100)	o__Hypocreales(100)	f__Bionectriaceae(100)	g__Clonostachys(100)	s__Clonostachys_rosea(100)	1
cOTU42	k__Fungi(100)	p__Ascomycota(100)	c__Sordariomycetes(100)	o__Xylariales(100)	f__Xylariaceae(100)	g__Nemania(100)	s__Nemania_diffusa(100)	1
cOTU43	k__Fungi(100)	p__Ascomycota(100)	c__Dothideomycetes(100)	o__Pleosporales(99)	f__Didymellaceae(99)	g__Stagonosporopsis(96)	unclassified	3
cOTU44	k__Fungi(100)	p__Ascomycota(100)	c__Sordariomycetes(100)	o__Xylariales(100)	f__Xylariaceae(100)	g__Nemania(100)	s__Nemania_diffusa(100)	1
cOTU45	k__Fungi(100)	p__Basidiomycota(100)	c__Agaricomycetes(100)	o__Russulales(100)	f__Peniophoraceae(100)	g__Peniophora(95)	s__Peniophora_sp(95)	1
cOTU46	k__Fungi(100)	p__Ascomycota(100)	c__Sordariomycetes(100)	o__Glomerellales(100)	f__Glomerellaceae(97)	g__Colletotrichum(97)	s__Colletotrichum_gloeosporioides(90)	2
cOTU47	k__Fungi(100)	p__Basidiomycota(100)	c__Agaricomycetes(100)	o__Agaricales(100)	f__Psathyrellaceae(100)	g__Coprinellus(100)	s__Coprinellus_micaceus(100)	1
cOTU48	k__Fungi(100	p__Ascomycota(100	c__Dothideomycetes(100	o__Pleosporales(100	f__Corynesporascaceae(100	g__Corynespora(100	unclassified	1
cOTU49	k__Fungi(100)	p__Ascomycota(100)	c__Dothideomycetes(100)	o__Pleosporales(98)	f__Didymellaceae(98)	g__Epicoccum(98)	unclassified	2
cOTU50	k__Fungi(100)	p__Ascomycota(100)	c__Dothideomycetes(100)	o__Pleosporales(100)	f__Periconiaceae(100)	g__Periconia(100)	s__Periconia_byssoides(98)	3
cOTU51	k__Fungi(100)	p__Ascomycota(100)	c__Sordariomycetes(100)	o__Xylariales(100)	f__Xylariaceae(100)	g__Xylaria(100)	s__Xylaria_curta(100)	2
cOTU52	k__Fungi(100)	p__Ascomycota(100)	c__Sordariomycetes(100)	o__Hypocreales(100)	f__Nectriaceae(100)	g__Gibberella(95)	unclassified	1
cOTU53	k__Fungi(100)	p__Ascomycota(100)	c__Sordariomycetes(100)	o__Hypocreales(100)	f__Stachybotryaceae(100)	g__Alfaria(100)	s__Alfaria_terrestris(100)	5
cOTU54	k__Fungi(100)	p__Ascomycota(100)	c__Sordariomycetes(100)	o__Diaporthales(100)	f__Diaporthaceae(100)	g__Diaporthe(100)	s__Diaporthe_ganjae(90)	1
cOTU55	k__Fungi(100)	p__Basidiomycota(100)	c__Agaricomycetes(100)	o__Polyporales(100)	f__Meruliaceae(100)	g__Irpex(100)	unclassified	25
cOTU56	k__Fungi(100)	p__Ascomycota(100)	c__Sordariomycetes(100)	o__Glomerellales(100)	f__Glomerellaceae(94)	g__Colletotrichum(94)	unclassified	5
cOTU57	k__Fungi(100)	p__Ascomycota(100)	c__Sordariomycetes(100)	o__Glomerellales(100)	f__Glomerellaceae(100)	g__Colletotrichum(100)	unclassified	1
cOTU58	k__Fungi(100)	p__Basidiomycota(100)	c__Agaricomycetes(100)	o__Agaricales(100)	f__Schizophyllaceae(100)	g__Schizophyllum(100)	unclassified	3
cOTU59	k__Fungi(100)	p__Ascomycota(100)	c__Sordariomycetes(100)	o__Glomerellales(100)	f__Plectosphaerellaceae(100)	g__Plectosphaerella(100)	unclassified	8
cOTU60	k__Fungi(100	p__Ascomycota(100	c__Sordariomycetes(100	o__Hypocreales(100	f__Hypocreaceae(100	g__Trichoderma(100	unclassified	3
cOTU61	k__Fungi(100)	p__Ascomycota(100)	c__Sordariomycetes(100)	o__Diaporthales(100)	f__Diaporthaceae(100)	g__Diaporthe(100)	unclassified	1
cOTU62	k__Fungi(100)	p__Ascomycota(100)	c__Dothideomycetes(100)	o__Pleosporales(100)	f__Pleosporaceae(100)	g__Bipolaris(100)	unclassified	1
cOTU63	k__Fungi(100)	p__Ascomycota(100)	c__Dothideomycetes(100)	o__Pleosporales(100)	f__Pleosporaceae(100)	g__Alternaria(100)	s__Alternaria_macrospora(87)	2
cOTU64	k__Fungi(100)	p__Ascomycota(100)	c__Sordariomycetes(100)	o__Xylariales(100)	f__Xylariaceae(100)	g__Nemania(100)	s__Nemania_diffusa(100)	1
cOTU65	k__Fungi(100)	p__Ascomycota(100)	c__Sordariomycetes(100)	o__Xylariales(100)	unclassified	unclassified	unclassified	2
cOTU66	k__Fungi(100)	p__Basidiomycota(100)	c__Agaricomycetes(100)	o__Polyporales(100)	f__Coriolaceae(100)	g__Trametes(100)	s__Trametes_trogii(100)	2
cOTU67	k__Fungi(100)	p__Ascomycota(100)	c__Dothideomycetes(100)	o__Pleosporales(100)	f__Didymosphaeriaceae(100)	g__Paraphaeosphaeria(100)	s__Paraphaeosphaeria_verruculosa(99)	2
cOTU68	k__Fungi(100)	p__Ascomycota(100)	c__Sordariomycetes(100)	o__Glomerellales(100)	f__Glomerellaceae(100)	g__Colletotrichum(100)	s__Colletotrichum_brevisporum(82)	1
cOTU69	k__Fungi(100)	p__Ascomycota(100)	c__Sordariomycetes(100)	o__Xylariales(100)	f__Xylariaceae(100)	g__Xylaria(100)	s__Xylaria_grammica(100)	1
cOTU70	k__Fungi(100)	p__Ascomycota(100)	c__Sordariomycetes(100)	o__Glomerellales(100)	f__Plectosphaerellaceae(100)	g__Plectosphaerella(99)	unclassified	1
cOTU71	k__Fungi(100)	p__Ascomycota(100)	c__Dothideomycetes(100)	o__Botryosphaeriales(100)	f__Botryosphaeriaceae(100)	g__Microdiplodia(100)	s__Microdiplodia_miyakei(100)	1
cOTU72	k__Fungi(100)	p__Ascomycota(100)	c__Sordariomycetes(100)	o__Xylariales(100)	f__Sporocadaceae(86)	g__Pestalotiopsis(86)	unclassified	1
cOTU73	k__Fungi(100)	p__Basidiomycota(100)	c__Agaricomycetes(100)	o__Agaricales(100)	f__Schizophyllaceae(100)	g__Schizophyllum(100)	unclassified	4
cOTU74	k__Fungi(100)	p__Ascomycota(100)	c__Sordariomycetes(100)	o__Xylariales(100)	f__Xylariaceae(100)	g__Nemania(98)	s__Nemania_diffusa(98)	3
cOTU75	k__Fungi(100)	p__Ascomycota(100)	c__Dothideomycetes(100)	o__Pleosporales(100)	f__Didymellaceae(100)	g__Didymella(90)	unclassified	5
